# Supplementary material for: The economical role of RIOK3 in modulating the Jak1/STAT1 pathway and antiviral immunity against respiratory syncytial virus infection in macrophages: implications for therapeutic potential
Source: Front Microbiol. 2025 Apr 30;16:1591473. doi: 10.3389/fmicb.2025.1591473 (PMC12075202; doi:10.3389/fmicb.2025.1591473)
Supplement: Supplementary Table 1 — Detailed information of reagent and resource used in research. [file Table_1.xlsx]

## Sheet: Sheet1
REAGENT or RESOURCE	SOURCE	IDENTIFIER
Antibodies
Rabbit Phospho-Stat1 (Tyr701) (58D6)	Cell Signaling Technology	Cat#9167
Rabbit anti-Stat1 (D1K9Y)	Cell Signaling Technology	Cat#14994
Rabbit anti-Phospho-Jak1(Tyr1034/1035) (D7N4Z)	Cell Signaling Technology	Cat#74129
Rabbit anti-Jak1 (6G4)	Cell Signaling Technology	Cat#3344
Rabbit anti-Phospho-Stat3 (Tyr705) (D3A7)	Cell Signaling Technology	Cat#9145
Rabbit anti-Stat3 (D3Z2G)	Cell Signaling Technology	Cat#12640
Rabbit anti-Riok3	Proteintech	Cat#13593-1-AP; RRID:AB_2178105
Rabbit anti-β-actin	Cell Signaling Technology	Cat#4970S; RRID:AB_2223172
Mouse anti-JAK1 (A-9)	Santa Cruz Biotechnology	Cat#sc-1677
Bacterial and virus strains
RSV(long strain)	ATCC	VR-26
Chemicals, peptides, and recombinant proteins
Lipofectamine 2000	ThermoFisher	Cat#11668019
M-CSF	Peprotech	Cat#315-02
mIFN-α	BioLegend	Cat#52802
hIFN-α	InvivoGen	Cat#rcyc-hifna2b-1
Experimental models: Cell lines
HEK293T cells	ATCC	ATCC CRL11268
THP-1 cells	ATCC	ATCC CCL-34
HEp-2 cells	ATCC	ATCC CCL-23
Vero cells	ATCC	ATCC CCL-81
Experimental models: Organisms/strains
mouse: Riok3F/F transgenic C57BL/6	PMID: 34161773	N/A
Oligonucleotides
Riok3-Flox qRT-PCR primer F:ACTCAGCCATGCAAAAGAAGCACAC	Invitrogen	N/A
Riok3-Flox qRT-PCR primer R:AGCCAGCTTCAAACCCACAG	Invitrogen	N/A
RSV-F qRT-PCR primer F: TTGGATCTGCAATCGCCA
RSV-F qRT-PCR primer R: CTTTTGATCTTGTTCACTTCTCCTTCT
mTNFa qRT-PCR primer F:CTGGGACAGTGACCTGGACT	Invitrogen	N/A
mTNFa qRT-PCR primer R:GCACCTCAGGGAAGAGTCTG	Invitrogen	N/A
mIL1B qRT-PCR primer F: GAAATGCCACCTTTTGACAGTG	Invitrogen	N/A
mIL1B qRT-PCR primer R: TGGATGCTCTCATCAGGACAG	Invitrogen	N/A
mIL-6 qRT-PCR primer F:AGTTGCCTTCTTGGGACTGA	Invitrogen	N/A
mIL-6 qRT-PCR primer R:TCCACGATTTCCCAGAGAAC	Invitrogen	N/A
mIFNα4 qRT-PCR primer F:TACTCAGCAGACCTTGAACCT	Invitrogen	N/A
mIFNα4 qRT-PCR primer R:CAGTCTTGGCAGCAAGTTGAC	Invitrogen	N/A
mIFNβ qRT-PCR primer F:ATGAGTGGTGGTTGCAGGC	Invitrogen	N/A
mIFNβ qRT-PCR primer R:TGACCTTTCAAATGCAGTAGATTCA	Invitrogen	N/A
Cre qRT-PCR primer F:CCCAGAAATGCCAGATTACG	Invitrogen	N/A
Cre qRT-PCR primer R:CTTGGGCTGCCAGAATTTCT	Invitrogen	N/A
mβ-actin qRT-PCR primer F:GTATCCTGACCCTGAAGTACC	Invitrogen	N/A
mβ-actin qRT-PCR primer R:TGAAGGTCTCAAACATGATCT	Invitrogen	N/A
mOAS1 qRT-PCR primer F:GCCTGATCCCAGAATCTATGC	Invitrogen	N/A
mOAS1 qRT-PCR primer R:GAGCAACTCTAGGGCGTACTG	Invitrogen	N/A
mISG15 qRT-PCR primer F:GGTGTCCGTGACTAACTCCAT	Invitrogen	N/A
mISG15 qRT-PCR primer R:TGGAAAGGGTAAGACCGTCCT	Invitrogen	N/A
mMX1 qRT-PCR primer F:GACCATAGGGGTCTTGACCAA	Invitrogen	N/A
mMX1 qRT-PCR primer R:AGACTTGCTCTTTCTGAAAAGCC	Invitrogen	N/A
Riok3 sgRNA-1: GCAATTTTTGGGGTGCCAAGGAGG	Invitrogen	N/A
Riok3 sgRNA-2: GATGCTTGCTTCTCCGAGCCCGG	Invitrogen	N/A
nective control sgRNAs:TTCTCCGAACGTGTCACGT	Invitrogen	N/A
Recombinant DNA
RIOK3K290A cDNA	DNASU plasmid	N/A
RIOK3 cDNA	DNASU plasmid	N/A
CRISPR/Cas9	Addgene	Cat#74630
Software and algorithms
ImageJ	ImageJ	https://imagej.net/Welcome
Graphpad 9.0	Prism	https://www.graphpad.com/
